# Supplementary material for: Use of QuantiFERON®-TB Gold in-tube culture supernatants for measurement of antibody responses
Source: PLoS One. 2017 Nov 21;12(11):e0188396. doi: 10.1371/journal.pone.0188396 (PMC5697869; doi:10.1371/journal.pone.0188396)
Supplement: S1 Dataset — (XLSX) [file pone.0188396.s004.xlsx]

## Sheet: CFP-10
Labno	Age	Gender	HIV sero-status	TB infection state	QFT-GIT nil anti-CFP-10 antibodies (ng/ml)	Serum anti-CFP-10 antibodies (ng/ml)		Key
98	5	M	POS	uninfected	758.65	1234.8		TB	tuberculosis
99	8	F	NEG	uninfected	528.5	564.2		QFT-GIT	QuantiFERON-TB-Gold in tube
110	7	M	NEG	uninfected	669.2	731.2		M	male
112	32	F	NEG	uninfected	571.25	592.4		F	female
113	28	F	POS	uninfected	379.3	577.9		POS	positive
118	4	F	NEG	uninfected	105.8	114		NEG	negative
120	23	F	NEG	LTBI	267.05	267.55		LTBI	latent TB infection
123	28	F	NEG	LTBI	1433.55	1407.05
128	3	F	NEG	uninfected	330.05	397.9
132	55	M	NEG	LTBI	1015.25	995.05
135	14	F	NEG	LTBI	397.9	634.4
137	14	F	NEG	uninfected	227.9	122.1
139	4	M	NEG	uninfected	703.7	717.5
141	11	F	NEG	LTBI	1188.3	867.4
148	2	F	NEG	uninfected	397.9	314.8
149	11	M	NEG	uninfected	1141.85	1082
154	10	M	NEG	LTBI	542.6	578.1
195	1	F	NEG	uninfected	731.15	506.7
198	2	F	NEG	uninfected	683.65	431.65
199	8	M	NEG	uninfected	535.95	638.35
200	6	M	NEG	uninfected	300.5	342.05
203	13	F	NEG	LTBI	917.75	1042.9
207	19	F	NEG	LTBI	2006.75	1471.1
224	7	F	NEG	uninfected	1857.65	1914.55
225	5	F	NEG	uninfected	486.7	284.7
228	5	F	NEG	uninfected	475.95	638.35
230	24	F	POS	LTBI	578.7	673.65
247	42	F	NEG	LTBI	1814.45	2210.95
257	27	M	NEG	uninfected	1163.7	397.9
273	22	M	NEG	LTBI	1167.05	1118.5
274	20	M	NEG	uninfected	2446.05	2608.7
293	3	F	NEG	LTBI	2253.05	2168.95
295	60	F	NEG	uninfected	2462.45	2055.9
296	4	M	NEG	uninfected	4097.4	4324.8
298	10	M	NEG	LTBI	5170.9	5247.7
301	16	M	NEG	uninfected	3986.6	4241.15
308	23	F	POS	LTBI	1286.35	1624.95
310	29	F	NEG	LTBI	1539.9	1554.5
311	24	F	NEG	LTBI	278.75	407.05
337	1	M	NEG	LTBI	1992.35	2070.3
364	6	M	NEG	uninfected	1666.4	1428.4
368	17	F	NEG	uninfected	1817.3	1531.25
376	51	M	NEG	LTBI	164.6	967.95
380	11	F	NEG	uninfected	903.1	548.85
397	1	M	NEG	LTBI	408.4	419.65
399	7	F	NEG	uninfected	1012	972.25
402	21	M	NEG	LTBI	320.6	701.2
408	12	F	NEG	LTBI	687.9	117
409	25	F	NEG	LTBI	161.2	117
427	66	M	NEG	LTBI	6865.5	7001.35
439	48	F	NEG	uninfected	1592.8	1605.55
441	4	M	NEG	uninfected	117	131.85
446	56	F	NEG	LTBI	2008.5	2421.7
449	32	M	NEG	LTBI	646.6	380.1
453	30	F	POS	uninfected	3452.2	3027.05
455	43	F	NEG	uninfected	5419.8	4085.75
461	16	F	NEG	LTBI	492.9	756.3
463	15	F	NEG	uninfected	696.3	783.45
477	17	F	NEG	LTBI	1956.25	1762.1
480	23	F	NEG	LTBI	475.8	601.9
500	66	M	NEG	uninfected	3575.6	3318
502	30	F	POS	LTBI	613.9	989.25
504	14	M	NEG	uninfected	4918.35	5016.4
506	30	F	NEG	LTBI	782.7	486.4
507	7	F	NEG	uninfected	2269	2750.15
511	12	F	NEG	uninfected	5562.25	6959.35
517	10	F	NEG	uninfected	4492.5	3906.4
520	10	F	NEG	uninfected	728.1	133

## Sheet: ESAT-6
Labno	Age	Gender	HIV sero-status	TB infection state	QFT-GIT nil anti-ESAT-6 antibodies (ng/ml)	Serum anti-ESAT-6 antibodies (ng/ml)		Key
98	5	M	POS	uninfected	2322.55	3062.55		TB	tuberculosis
99	8	F	NEG	uninfected	1118.35	1080.05		QFT-GIT	QuantiFERON-TB-Gold in tube
110	7	M	NEG	uninfected	756.65	586.2		M	male
113	28	F	POS	uninfected	593.2	423.65		F	female
118	4	F	NEG	uninfected	729.65	702.3		POS	positive
123	28	F	NEG	LTBI	1347.15	1425.1		NEG	negative
128	3	F	NEG	uninfected	1179	1275.05		LTBI	latent TB infection
132	55	M	NEG	LTBI	576.15	555.25
137	14	F	NEG	uninfected	692.95	783.75
139	4	M	NEG	uninfected	783.75	835.6
141	11	F	NEG	LTBI	1017.25	818.65
148	2	F	NEG	uninfected	1522.05	1325.6
149	11	M	NEG	uninfected	1445.25	1325.6
154	10	M	NEG	LTBI	878.05	943.5
195	1	F	NEG	uninfected	673.4	585.7
198	2	F	NEG	uninfected	1290.75	1277.25
199	8	M	NEG	uninfected	1646.75	1660.2
200	6	M	NEG	uninfected	1284	1175.5
203	13	F	NEG	LTBI	715.7	672.25
205	35	F	POS	LTBI	335.4	367.85
207	19	F	NEG	LTBI	1134.6	516.3
224	7	F	NEG	uninfected	686.85	635.75
225	5	F	NEG	uninfected	836.5	561.55
228	5	F	NEG	uninfected	1311	1412.05
230	24	F	POS	LTBI	1492.6	1452.35
247	42	F	NEG	LTBI	921.05	892.75
273	22	M	NEG	LTBI	7634.95	9189.85
274	20	M	NEG	uninfected	672.4	1045.6
293	3	F	NEG	LTBI	1243.4	1216.25
295	60	F	NEG	uninfected	2298.6	1894.5
296	4	M	NEG	uninfected	1740.4	1899.55
298	10	M	NEG	LTBI	666.9	819.75
301	16	M	NEG	uninfected	399.9	497.5
302	16	M	NEG	uninfected	172.7	228.2
310	29	F	NEG	LTBI	436.55	506.85
316	7	M	NEG	uninfected	540.8	617.15
328	33	M	NEG	LTBI	326.45	307.5
337	1	M	NEG	LTBI	642	764.15
364	6	M	NEG	uninfected	690.6	506.85
368	17	F	NEG	uninfected	1234.35	812.25
371	11	M	NEG	uninfected	1204.5	1323.25
373	11	F	NEG	uninfected	991.9	1219.05
376	51	M	NEG	LTBI	1151.15	1470.95
379	5	F	NEG	uninfected	536.95	600.25
380	11	F	NEG	uninfected	562.2	664.9
397	1	M	NEG	LTBI	1369.9	1014.75
399	7	F	NEG	uninfected	1730.75	1537.65
402	21	M	NEG	LTBI	470.85	607
408	12	F	NEG	LTBI	2200.1	1759.8
409	25	F	NEG	LTBI	173.7	408.75
427	66	M	NEG	LTBI	5001.95	5486.9
439	48	F	NEG	uninfected	157.9	109.5
441	4	M	NEG	uninfected	2460.1	1911.6
446	56	F	NEG	LTBI	2446.4	2473.8
447		M	NEG	LTBI	283.9	621.05
449	32	M	NEG	LTBI	1383.85	740.3
453	30	F	POS	uninfected	1773.6	1704.35
461	16	F	NEG	LTBI	1717.9	1759.55
463	15	F	NEG	uninfected	1213.95	753.6
477	17	F	NEG	LTBI	1731.85	1355.8
500	66	M	NEG	uninfected	733.9	531.5
502	30	F	POS	LTBI	286.25	231.75
504	14	M	NEG	uninfected	2787.15	2513.75
505	4	M	NEG	uninfected	1602.65	1472.15
506	30	F	NEG	LTBI	666.7	367.1
511	12	F	NEG	uninfected	558.7	893.2
513	54	F	NEG	LTBI	556.95	542.4
517	10	F	NEG	uninfected	1078.9	3906.4
