# Supplementary material for: Use of QuantiFERON®-TB Gold in-tube culture supernatants for measurement of antibody responses
Source: PLoS One. 2017 Nov 21;12(11):e0188396. doi: 10.1371/journal.pone.0188396 (PMC5697869; doi:10.1371/journal.pone.0188396)
Supplement: S2 Dataset — (XLSX) [file pone.0188396.s005.xlsx]

## Sheet: Sheet1
Labno	Age	Gender	HIV sero-status	Socioeconomic status	TB infection state	QFT-GIT nil anti-CFP-10 antibodies (ng/ml)	QFT-GIT nil anti-ESAT-6 antibodies (ng/ml)	QFT-GIT mitogen anti-CFP-10 antibodies (ng/ml)	QFT-GIT mitogen anti-ESAT-6 antibodies (ng/ml)	QFT-GIT M.tb specific interferon gamma			Key
90	34	F	POS		APTB	566.9	882	560.6	776.9	10			TB	tuberculosis
91	35	F	NEG		APTB	1051.1	553.9	985.4	591.6	10			QFT-GIT	QuantiFERON-TB-Gold in tube
93	25	M	NEG		APTB	2933.4	1703.2	2251.7	1150.7	0.12			M	male
96	23	F	POS	Medium	APTB	1123.5	2726.8	1187.8	3114.7	5.21			F	female
97	27	F	POS	Low	APTB	2963	4052.3	3025.1	3819.3	0.17			POS	positive
95	47	M	NEG		APTB	2328.2	3278.1	2469.9	3455.9	1.62			NEG	negative
102	48	M	NEG	Medium	APTB	1462.5	1357.6	1915.2	1434.4	10			LTBI	latent TB infection
157	32	F	NEG	Low	APTB	2963.4	3180.8	2701.5	3112.9	4.23			APTB	active pulmonary tuberculosis
179	20	M	NEG	Low	APTB	6432.4	3048.1	5678.6	2774.9	9.41
193	25	F	POS	Low	APTB	251.8	1714.7	381.2	2042.9	3.79
201	35	F	POS	Low	APTB	1341.2	2205.6	1596.8	2212.2	10
204	48	M	POS	Low	APTB	25000	10278	25000	9410.9	3.99
210	21	F	POS	Low	APTB	2562.3	2140.2	3430.1	2947.9	7.16
214	32	F	POS	Medium	APTB	1194	2110	1067.6	1886.3	10
218	26	M	POS	Medium	APTB	3583.3	2208.9	3138	2526.2	10
241	41	M	POS	Low	APTB	1682.2	1461.8	1462.1	1229	2.05
243	32	M	POS	Low	APTB	3589.8	1950.8	3169.7	2083.9	10
263	40	M	NEG	Medium	APTB	1679.1	1168.6	1641.7	1238.4	0.1
265	50	M	POS	Low	APTB	998.6	1692.1	884.6	1609.2	0.3
269	32	M	NEG	Low	APTB	2446.2	6144.2	1883.8	6417.1	0.22
272	20	M	NEG	Low	APTB	4926.8	3483.1	6348.3	3569.3	9.41
277	20	F	POS	Low	APTB	2013	2288.9	1909.2	2375.7	0.63
280	20	F	NEG	Medium	APTB	1973.9	1658.3	1888.1	1780.4	10
285	30	M	NEG	Medium	APTB	924.4	1068.2	952.4	1168.2	10
306	35	M	POS	Low	APTB	3667.4	2710.7	3041.8	2693.6	4.75
303	26	M	NEG	Low	APTB	2188.4	2474.3	2568.1	2830.6	6.23
309	26	F	POS	Medium	APTB	1338	810.6	1141	962.8	3.3
318	32	M	NEG	Low	APTB	2196.6	4603.7	2283.8	4873.4	10
321	37	M	POS	Low	APTB	1786.3	1906	1533.2	1818	4.79
333	23	F	NEG	Low	APTB	9127.9	1000.9	10195.4	1069.2	10
336	19	F	NEG	Low	APTB	1924.3	2637.7	2144.2	2598.5	10
353	29	M	NEG		APTB	1326	276	1720.3	660.8	10
388	30	M	POS	Low	APTB	1404.1	864.8	1192.6	895.2	1.56
394	22	F	POS	Low	APTB	797.8	1905.1	1017.9	2219.4	8
420	38	M	NEG	Low	APTB	1552.9	623.5	1134.5	231.6	9.56
425	21	M	NEG	Medium	APTB	4272.6	1121.1	3731.4	1029.5	10
432	30	F	NEG	Medium	APTB	896.8	560.6	829.8	759.8	2.52
436	21	M	POS	Medium	APTB	25000	1938.1	7868.1	2122.6	10
438	40	M	POS	Low	APTB	770.8	512.3	733.7	554.2	0.74
440	30	F	POS	Low	APTB	2238.4	2861.4	1467.9	2082.1	2.84
459	34	F	NEG	Medium	APTB	1437.4	986.2	1477	1138.8	0.88
481	20	F	NEG	Low	APTB	1109.3	1226.1	1576.1	1376.6	10
92	35	M	NEG		APTB	1731.5	952.5	1330.2	957.5	2.15
94	29	F	POS		APTB	2139.9	1495.3	1895.7	1280.4	0.35
103	36	M	POS	Low	APTB	967.3	1370.7	712	1287.5	0.27
104	28	M	POS		APTB	780.1	684.7	563.6	594.8	0.08
111	24	F	NEG	Low	APTB	2357.1	1931.7	2228.4	1865.4	1.41
116	23	F	NEG	Low	APTB	1912.9	1764.3	1631.6	1342.6	10
119	28	F	NEG	Medium	APTB	6584.7	1591.5	5352.3	1670.6	10
130	25	F	NEG	Medium	APTB	953	1642.7	1188.1	1754.9	6.39
131	25	F	POS	Low	APTB	1172.8	1168.6	1153.2	1367.7	0.59
145	35	M	NEG	Medium	APTB	2940.8	7787	2980.4	7603.3	6.49
155	28	M	NEG	Medium	APTB	1024.7	1392.1	985.4	1156	0.02
160	28	F	NEG	Medium	APTB	1267.4	1093.5	1251.7	1072	10
163	48	F	NEG	Medium	APTB	1121.2	1195.3	1136.5	1143.9	1.26
176	27	F	NEG	Low	APTB	1515.8	1694.8	2079.5	2105.6	1.96
166	53	F	POS	Low	APTB	467.5	1676.4	566.8	1995	9.26
187	26	M	NEG	Medium	APTB	1879.7	1074.1	1466.2	1015.5	2.13
208	35	M	POS	Medium	APTB	4268.3	2627.3	4097.3	2661.7	0.91
206	27	M	POS	Medium	APTB	6250.3	1863.7	5488.3	2268.4	10
217	19	M	POS		APTB	1370.2	1698.2	1018.2	1415.9	10
227	24	M	POS		APTB	25000	1333.5	25000	1497.7	10
231	20	F	NEG	Low	APTB	1638.6	1140.9	1803.1	1179.6	10
233	30	M	NEG	Medium	APTB	6844.5	1412.9	9272.2	1296.2	10
252	24	M	NEG	Low	APTB	4354.1	1682.2	4878.1	1812.1	10
254	20	M	NEG	Low	APTB	1832.4	1289.8	2012.7	1443.6	0.08
258	30	F	NEG	Low	APTB	3000	2293.3	2953.1	2428.8	0.15
256	20	F	NEG	Medium	APTB	25000	25000	25000	25000	10
261	22	F	NEG	Medium	APTB	1076.1	1477.8	1190.9	1795	7.44
267	30	M	NEG	Medium	APTB	2310.1	1688.4	2357	1826	1.29
290	33	M	NEG	Medium	APTB	2017	3032.8	2187.1	3200.4	4.16
294	40	F	POS	Low	APTB	1314.5	2421.3	1192.4	2361.8	0.5
325	39	M	NEG	Low	APTB	2980.9	2792.4	2767.2	3021.3	1.06
327	23	F	NEG	Low	APTB	1948.5	1598.8	2084.1	1775.2	6.02
331	40	F	POS	Low	APTB	1035.6	2334	1162.5	2224.8	0.15
338	24	F	NEG	Medium	APTB	2135.4	1364.5	2382.1	1498.5	9.93
342	26	M	NEG	Low	APTB	3996.6	2471.1	3787.7	2599	9.04
348	19	M	NEG		APTB	1461.1	2036.6	1026.9	1967.4	0.4
349	29	F	POS	Low	APTB	1055.1	1314.4	1024.6	1404.9	4.68
359	32	M	POS	Low	APTB	2713.3	1157.8	3310.2	1272.5	5.56
378	29	M	NEG	Low	APTB	2435.1	911.3	2975	970.8	10
381	33	M	NEG	Medium	APTB	1320.7	1249.1	1178.5	1147.6	3.13
390	25	M	NEG	Low	APTB	1745.6	1260.8	1633.2	1491.5	8.39
398	18	F	NEG	Low	APTB	4441.1	1363.9	4576.7	1346.8	3.16
401	21	M	NEG	Low	APTB	3746.8	2817.4	4006.4	2708.9	10
405	34	M	NEG	Medium	APTB	6299.4	959.1	6557.5	1341.7	7.99
407	30	F	POS	Low	APTB	1356.2	2351.5	1402.8	2376.6	2.21
415	30	M	NEG	Low	APTB	3551.2	2229.2	3319	2017.9	0.09
417	25	F	POS	Low	APTB	1055.2	1806.2	1118.6	1800.3	10
383	19	M	NEG	Low	APTB	7120.6	3797.7	8424.9	6461.2	10
428	25	M	NEG	Low	APTB	19288.1	7087.8	13765.4	6292.8	10
445	18	F	NEG	Low	APTB	2086.4	1634.9	2125.9	1794.4	0.88
448	29	M	NEG	Low	APTB	1086.5	1458.9	853	1360.3	10
452	45	M	POS	Low	APTB	1654.1	3473	1882.5	2999.6	0
454	27	F	POS	Medium	APTB	664.3	1640.3	664.7	1686.9	4.52
479	24	M	NEG	Medium	APTB	4285.7	8024.5	3112.2	5567.1	4.4
492	19	M	NEG	Medium	APTB	1266.4	980.8	1437.2	1147.1	10
98	5	M	POS	Medium	uninfected	580.4	2184.7	501.6	2331.4	0.03
99	8	F	NEG	Medium	uninfected	1201.2	1382.9	1771.4	1409.2	0
101	23	F	NEG	Low	uninfected	1104.4	1202.7	1085.9	1164.8	0.11
105	12	M	NEG	Medium	uninfected	3075.5	1215.3	3240.9	1128.4	0.18
110	7	M	NEG	Medium	uninfected	1080.2	1173.9	1055.7	1319	0
195	1	F	NEG	Low	uninfected	390	962.8	671.3	1159	0
198	2	F	NEG	Low	uninfected	511.9	1436.9	484.4	1687.4	0
203	13	F	NEG	Low	LTBI	759.4	1025.2	578.9	1039.8	10
205	35	F	POS	Low	LTBI	438.7	753.8	419.7	707.9	10
211	1	F	NEG	Low	LTBI	2471.1	1741.2	2935.6	2053.1	10
215	4	F	NEG	Medium	LTBI	376.1	808.5	362.3	912.1	10
216	4	M	NEG	Medium	LTBI	4911.4	899.2	4832.5	825.2	10
224	7	F	NEG	Medium	uninfected	3727.5	972.2	3651.1	1012.6	0
225	5	F	NEG	Medium	uninfected	2778.1	2180.3	2626.4	2224.8	0
251	23	F	NEG	Medium	uninfected	2761.2	2146.6	2332.3	1941.9	0
271	24	F	NEG	Low	LTBI	2788.4	3205.5	1864	2128	6.87
273	22	M	NEG	Low	LTBI	3100.2	12255.1	2391.1	11998.3	5.08
274	20	M	NEG	Low	uninfected	7102	3525.7	6086.1	3503.1	0.14
298	10	M	NEG	Medium	LTBI	2051	1263.5	2648.8	1263.3	10
313	9	F	NEG	Low	uninfected	619.4	939.3	503.6	881.9	0.05
316	7	M	NEG	Low	uninfected	403.4	1172.6	397.5	1217.6	0
308	23	F	POS	Medium	LTBI	2505.5	1458	2039.4	1061.9	5.02
310	29	F	NEG	Medium	LTBI	819.8	453.2	542.9	0	10
311	24	F	NEG	Medium	LTBI	903.5	1086	838.4	813	0.58
337	1	M	NEG	Low	LTBI	1224.8	516.2	1062.9	440.7	10
357	9	M	NEG		uninfected	1605.9	0	1487.6	0	0.14
397	1	M	NEG	Low	LTBI	678.8	1183.1	458.7	1046.8	9.58
422	3	M	NEG	Low	LTBI	1855.7	2853.5	1691.5	2903	10
426	52	F	NEG	Medium	LTBI	1615.6	1308.3	1426.3	1115	3.55
427	66	M	NEG	Medium	LTBI	3741.7	3572.3	3403.3	3111	10
439	48	F	NEG	Low	uninfected	1135.9	1900.6	1190.9	1401.7	0.08
441	4	M	NEG	Low	uninfected	114.5	1440.7	0	1530.3	0.03
460	1	M	NEG	Medium	LTBI	842.5	563.2	896.4	681.4	10
461	16	F	NEG	Medium	LTBI	1227.7	1698.1	993.6	1548.6	9.22
113	28	F	POS	Low	uninfected	827.3	1025.2	806.1	1035.8	0.08
112	32	F	NEG	Low	uninfected	1445.5	1207.2	1024.4	862.6	0
114	5	F	NEG	Low	uninfected	707.9	1129.1	1092.6	1302.9	0.16
123	28	F	NEG	Low	LTBI	2852.3	3112	3053.1	2885.4	10
124	33	F	NEG	Low	LTBI	3701.3	2933.3	3085	2163.6	2.08
128	3	F	NEG	Low	uninfected	864.3	1852.5	560.7	1201.3	0
118	4	F	NEG	Low	uninfected	753.5	1369.9	465.6	1348.3	0
120	23	F	NEG	Medium	LTBI	649.4	959.3	566.1	991.5	10
132	55	M	NEG	Medium	LTBI	2706.2	2910.6	2722.6	3359.2	0.75
153	16	F	NEG	Medium	LTBI	1482.9	2301.2	1793.1	3683.2	10
154	10	M	NEG	Medium	LTBI	1894.1	2387.5	1787	2531.4	10
148	2	F	NEG	Medium	uninfected	329.7	1263.5	297.4	1195	0.18
149	11	M	NEG	Medium	uninfected	3017.8	2339.9	3200.8	2415.6	0.05
150	3	M	NEG	Medium	uninfected	413.9	1939.8	387.2	2105.1	0.16
190	10	M	NEG	Low	LTBI	1728.7	1530.5	1686.3	1711.4	3.1
199	8	M	NEG	Medium	uninfected	752.8	1844.7	810.7	1945.3	0
200	6	M	NEG	Medium	uninfected	912.1	2094.1	927.5	1881.7	0
209	40	F	NEG	Medium	LTBI	1313.4	891.2	1050.1	844.7	10
207	19	F	NEG	Medium	LTBI	1595.5	1365.8	1741.4	1347.4	4.8
228	5	F	NEG	Medium	uninfected	956.5	1784.1	1030.2	1915.9	0.17
229	1	F	NEG	Medium	uninfected	1404	2060.8	1382.7	1982.5	0
230	24	F	POS	Medium	LTBI	794.7	1759	965.2	1953.3	3.49
247	42	F	NEG	Low	LTBI	878.8	1028.3	914.3	761.3	10
249	25	F	NEG	Low	LTBI	531.1	415.4	690.3	0	10
250	4	F	NEG	Low	LTBI	838.5	1647.6	770.7	1562.2	10
235	1	F	NEG	Medium	uninfected	2177.3	1973.4	1930.6	2021.4	0.13
259	4	M	NEG	Low	LTBI	303	1105.4	0	0	10
257	27	M	NEG	Medium	uninfected	701.6	487.9	659.4	487.6	0.1
268	28	F	NEG	Medium	LTBI	2125.9	1824.3	1897.9	1706.2	3.19
291	28	F	NEG	Medium	LTBI	1456.6	1265.2	1935.4	1573.6	10
292	7	M	NEG	Medium	LTBI	1167.9	1166.4	1113.2	1093.6	10
293	3	F	NEG	Medium	LTBI	1281.2	1238.2	972.3	1220.6	10
295	60	F	NEG	Low	uninfected	5314.9	3915.6	5178.8	3337.9	0.26
296	4	M	NEG	Low	uninfected	2385	2248.8	2317.1	2117	0
301	16	M	NEG	Low	uninfected	5608	1351.6	4977	1405.3	0.04
302	16	M	NEG	Low	uninfected	1863.9	1183.9	1821.4	1081.3	0.04
328	33	M	NEG	Low	LTBI	1340.2	896.4	1286.6	1036.5	10
330	2	M	NEG	Low	LTBI	1112.5	1476.4	1026.1	1487.8	10
332	21	F	NEG	Low	uninfected	1420	952.8	1168.6	736.8	0
339	56	F	NEG	Medium	LTBI	1772.6	1906	1463.7	1652.4	10
340	3	F	NEG	Medium	uninfected	697.3	1678.7	709.8	1811.9	0.04
364	6	M	NEG	Medium	uninfected	1470.4	1469.2	1418.4	1500.3	0.08
379	5	F	NEG	Low	uninfected	111.55	1062.3	330.7	1010.3	0.02
380	11	F	NEG	Low	uninfected	810.8	1376.9	703	1406.3	0.18
399	7	F	NEG	Low	uninfected	1212.3	1698.8	1359.6	1630.7	0
402	21	M	NEG	Low	LTBI	843	1492.1	952.8	1188.9	0.91
410	11	M	NEG	Medium	uninfected	99.25	180.25	2673.8	1168.1	0.19
411	10	M	NEG	Medium	uninfected	653.9	851.7	490.4	862.4	0
408	12	F	NEG	Low	LTBI	778.6	988.9	566.6	862.2	0.38
409	25	F	NEG	Low	LTBI	973.6	837.1	979.6	723.6	1.92
418	30	F	POS	Low	LTBI	730.2	885.2	800.1	824.8	1.33
430	5	M	NEG	Low	LTBI	2502.6	1955.8	2788.9	1988.1	10
446	56	F	NEG	Low	LTBI	2088.9	2078.3	1968.8	2074.2	10
449	32	M	NEG	Low	LTBI	896.2	1670.3	708.1	1688.1	10
477	17	F	NEG	Low	LTBI	25000	3651.1	16291.1	4676.9	10
453	30	F	POS	Low	uninfected	3807.8	2423.7	3631.3	2882.5	0.02
462	13	M	NEG	Low	LTBI	679.6	933.5	705.9	886.7	4.23
463	15	F	NEG	Low	uninfected	1320.3	2031.6	1310.3	1947.6	0.05
455	43	F	NEG	Medium	uninfected	3056.3	1098.2	2916.3	1098.8	0
480	23	F	NEG	Medium	LTBI	0	0	0	465.9	10
494	23	F	NEG	Medium	LTBI	566.5	635.7	585.3	684.5	9.85
495	23	F	NEG	Medium	LTBI	3106.4	1870.6	2989.8	1848.3	10
497	59	F	NEG	Medium	LTBI	3816.1	2412.9	3166.8	2407.1	10
500	66	M	NEG	Medium	uninfected	5434.9	2805.1	5659.2	2704.8	0.11
135	14	F	NEG	Low	LTBI	510.2	675.6	379.9	757.7	10
136	6	F	NEG	Low	uninfected	0	0	0	315.7	0
137	14	F	NEG	Low	uninfected	478.8	934.7	509.3	1421.2	0.2
138	13	F	NEG	Low	uninfected	0	1020.8	0	996.7	0.15
139	4	M	NEG	Low	uninfected	1042.2	1423.6	877.3	1551.5	0
140	14	F	NEG	Low	uninfected	493.9	962	509.3	1265.6	0.13
141	11	F	NEG	Low	LTBI	1236.5	1303.1	1205.5	1245.8	10
368	17	F	NEG	Medium	uninfected	2062.9	1762.4	2188.7	1988	0
371	11	M	NEG	Medium	uninfected	1335	1811.6	1236.5	1754.4	0.06
373	11	F	NEG	Medium	uninfected	673.5	1815.9	694.4	1904.8	0.02
376	51	M	NEG	Medium	LTBI	1799.6	2088.3	1531.5	2347.1	0.66
502	30	F	POS	Medium	LTBI	972.8	465.7	989.9	839.2	3.18
504	14	M	NEG	Medium	uninfected	3547.2	2773.5	2862.8	2463.6	0.09
505	4	M	NEG	Medium	uninfected	755	874.9	784.5	944.4	0.02
506	30	F	NEG	Medium	LTBI	0	478.5	0	0	10
507	7	F	NEG	Medium	uninfected	3231.8	172.4	3001	334.2	0.01
509	4	M	NEG	Medium	uninfected	1146.7	1040.9	1126.3	1080	0.02
511	12	F	NEG	Medium	uninfected	2164	964.8	2694.4	1070.6	0.01
512	11	F	NEG	Medium	uninfected	284.4	679.5	541.4	813.3	0.07
513	54	F	NEG	Medium	LTBI	1646.9	1351.4	1487.2	1292.1	10
516	13	F	NEG	Medium	uninfected	637.4	380	676.1	562.9	0
517	10	F	NEG	Medium	uninfected	6357.3	2371	5675.3	3054	0.1
520	10	F	NEG	Medium	uninfected	516.6	705	536.9	816.4	0.12
